# Supplementary material for: Exploring Condition-Specific Variability in the Ureteral Stent Microbiome
Source: Pathogens. 2024 Oct 29;13(11):942. doi: 10.3390/pathogens13110942 (PMC11597399; doi:10.3390/pathogens13110942)
Supplement: Supplementary file 1 [file pathogens-13-00942-s001.zip]

Archive with 1 entries (1 files):
- pathogens-3200251-supplementary.xlsx
