# Supplementary material for: Exploring Condition-Specific Variability in the Ureteral Stent Microbiome
Source: Pathogens. 2024 Oct 29;13(11):942. doi: 10.3390/pathogens13110942 (PMC11597399; doi:10.3390/pathogens13110942)
Supplement: Supplementary file 1 [file pathogens-13-00942-s001.zip › pathogens-3200251-supplementary.xlsx]

## Sheet: metadata
	Accession	Gender	Condition	NGS	ngs_orgs	qpcr_orgs
739054	739054	FEMALE	kidney stone	Positive	b:Enterobacter_asburiae, 10%; b:Escherichia_coli, 47%; b:Staphylococcus_epidermidis, 40%	b:Escherichia_coli, x 10â¶
739055	739055	FEMALE	kidney stone	Positive	b:Lacticaseibacillus_rhamnosus, 9%; b:Proteus_mirabilis, 7%; b:Enterococcus_avium, 7%; b:Citrobacter_amalonaticus, 2%; b:Enterococcus_faecalis, 73%	b:Enterococcus_faecalis, x 10â·
739056	739056	MALE	kidney stone	Positive	b:Enterococcus_faecalis, 51%; b:Ureaplasma_urealyticum, 35%; b:Lacticaseibacillus_rhamnosus, 6%; b:Enterococcus_avium, 5%
739057	739057	FEMALE	kidney stone	Negative
740633	740633	MALE	transplant	Positive	b:Vibrio_cincinnatiensis, 67%; b:Cutibacterium_acnes, 18%
740634	740634	MALE	transplant	Positive	b:Vibrio_cincinnatiensis, 93%
740635	740635	FEMALE	transplant	Positive	b:Lacticaseibacillus_rhamnosus, 24%; b:Vibrio_cincinnatiensis, 15%; b:Lactobacillus_delbrueckii, 54%
740636	740636	FEMALE	transplant	Positive	b:Vibrio_metschnikovii, 64%; b:Anaerococcus_tetradius, 7%; b:Streptococcus_varani, 6%
740637	740637	MALE	kidney stone	Positive	b:Vibrio_cincinnatiensis, 75%; b:Staphylococcus_lugdunensis, 8%
740638	740638	FEMALE	kidney stone	Positive	b:Vibrio_cincinnatiensis, 83%
740639	740639	MALE	transplant	Positive	b:Vibrio_cincinnatiensis, 98%
740640	740640	MALE	transplant	Positive	b:Vibrio_cincinnatiensis, 56%; b:Anaerococcus_lactolyticus, 10%; b:Staphylococcus_haemolyticus, 9%
743092	743092	MALE	transplant	Positive	b:Enterococcus_faecalis, 9%; b:Phocaeicola_dorei, 13%; b:Escherichia_coli, 77%	b:Escherichia_coli, x 10â·
743093	743093	MALE	transplant	Positive	b:Vibrio_cincinnatiensis, 4%; b:Staphylococcus_haemolyticus, 95%
743094	743094	MALE	transplant	Positive	b:Vibrio_cincinnatiensis, 93%
743095	743095	MALE	transplant	Positive	b:Enterobacter_ludwigii, 8%; b:Veillonella_dispar, 7%; b:Streptococcus_varani, 7%; b:Enterococcus_faecalis, 6%; b:Vibrio_cincinnatiensis, 65%
745221	745221	FEMALE	kidney stone	Positive	b:Parvimonas_micra, 2%; b:Veillonella_rogosae, 35%; b:Bacteroides_fragilis, 23%; b:Citrobacter_farmeri, 16%; b:Citrobacter_amalonaticus, 12%; b:Pseudomonas_aeruginosa, 5%; b:Prevotella_timonensis, 5%	b:Prevotella_bivia, x 10â¸; b:Gardnerella_vaginalis, x 10â·
745222	745222	MALE	transplant	Positive	b:Citrobacter_amalonaticus, 19%; b:Pseudomonas_aeruginosa, 17%; b:Vibrio_metschnikovii, 14%; b:Veillonella_rogosae, 5%; b:Bacteroides_fragilis, 3%; b:Citrobacter_farmeri, 27%
745223	745223	FEMALE	transplant	Positive	b:Rothia_mucilaginosa, 2%; b:Enterobacter_cloacae, 8%; b:Escherichia_coli, 79%; b:Enterobacter_ludwigii, 9%	b:Escherichia_coli, x 10â¸
745224	745224	MALE	transplant	Positive	b:Enterobacter_ludwigii, 22%; b:Vibrio_metschnikovii, 12%; b:Cutibacterium_acnes, 12%; b:Citrobacter_farmeri, 7%; b:Escherichia_coli, 7%; b:Citrobacter_amalonaticus, 6%; b:Corynebacterium_tuberculostearicum, 2%; b:Enterobacter_cloacae, 23%
746426	746426	MALE	kidney stone	Positive	b:Enterococcus_faecalis, 99%	b:Enterococcus_faecalis, x 10â·
746427	746427	FEMALE	transplant	Positive	b:Klebsiella_pneumoniae, 22%; b:Escherichia_coli, 77%	b:Klebsiella_pneumoniae, x 10â¶; b:Escherichia_coli, x 10â¸
746428	746428	FEMALE	transplant	Positive	b:Mycoplasma_hominis, 17%; b:Klebsiella_pneumoniae, 6%; b:Ureaplasma_urealyticum, 74%	b:Mycoplasma_hominis, x 10â¶; b:Klebsiella_pneumoniae, x 10â´
746429	746429	MALE	transplant	Positive	b:Streptococcus_mitis, 21%; b:Klebsiella_pneumoniae, 17%; b:Streptococcus_varani, 5%; b:Escherichia_coli, 41%
747402	747402	FEMALE	kidney stone	Positive	b:Pseudomonas_aeruginosa, 98%; f:Sarocladium_kiliense, 76%; f:Candida_glabrata, 20%
747403	747403	FEMALE	kidney stone	Positive	b:Pseudomonas_aeruginosa, 15%; b:Streptococcus_pasteurianus, 9%; b:Porphyromonas_bennonis, 6%; b:Anaerococcus_lactolyticus, 3%; b:Lacticaseibacillus_rhamnosus, 53%; f:Candida_glabrata, 99%	b:Prevotella_bivia, x 10âµ; b:Gardnerella_vaginalis, x 10â¶
747404	747404	FEMALE	transplant	Positive	b:Anaerococcus_mediterraneensis, 2%; b:Enterococcus_faecalis, 90%; b:Pseudomonas_aeruginosa, 3%; f:Candida_glabrata, 97%	b:Prevotella_bivia, x 10âµ; b:Enterococcus_faecalis, x 10â·
747405	747405	MALE	transplant	Positive	b:Enterococcus_faecalis, 13%; b:Mycoplasma_genitalium, 10%; b:Escherichia_coli, 6%; b:Petrimonas_mucosa, 3%; b:Alcaligenes_faecalis, 3%; b:Vibrio_metschnikovii, 2%; b:Streptococcus_varani, 18%; b:Pseudomonas_aeruginosa, 42%; f:Candida_glabrata, 52%; f:Sarocladium_kiliense, 47%
747406	747406	MALE	transplant	Negative
749329	749329	MALE	transplant	Positive	b:Enterococcus_faecalis, 10%; b:Vibrio_metschnikovii, 6%; b:Alcaligenes_faecalis, 4%; b:Klebsiella_pneumoniae, 4%; b:Petrimonas_mucosa, 11%; b:Pseudomonas_aeruginosa, 30%; b:Streptococcus_varani, 32%
749330	749330	MALE	transplant	Positive	b:Staphylococcus_epidermidis, 27%; b:Anaerococcus_lactolyticus, 8%; b:Finegoldia_magna, 8%; b:Alcaligenes_faecalis, 3%; b:Streptococcus_varani, 3%; b:Pseudomonas_aeruginosa, 2%; b:Staphylococcus_hominis, 2%; b:Lacticaseibacillus_rhamnosus, 30%
749331	749331	MALE	transplant	Positive	b:Actinomyces_ihuae, 7%; b:Varibaculum_cambriense, 7%; b:Streptococcus_varani, 7%; b:Prevotella_timonensis, 6%; b:Fenollaria_massiliensis, 5%; b:Anaerococcus_lactolyticus, 4%; b:Varibaculum_vaginae, 3%; b:Pseudomonas_aeruginosa, 3%; b:Peptoniphilus_grossensis, 3%; b:Anaerococcus_obesiensis, 3%; b:Anaerococcus_degeneri, 2%; b:Peptoniphilus_lacrimalis, 2%; b:Enterococcus_faecalis, 2%; b:Campylobact…
751327	751327	FEMALE	kidney stone	Positive	f:Candida_albicans, 99%
751328	751328	FEMALE	kidney stone	Positive	b:Aerococcus_urinae, 5%; b:Alcaligenes_faecalis, 2%; b:Lactobacillus_crispatus, 87%
751329	751329	FEMALE	kidney stone	Positive	b:Mobiluncus_curtisii, 4%; b:Anaerococcus_prevotii, 4%; b:Streptococcus_anginosus, 4%; b:Corynebacterium_tuberculostearicum, 4%; b:Fenollaria_timonensis, 12%; b:Prevotella_timonensis, 10%; b:Fenollaria_massiliensis, 10%; b:Finegoldia_magna, 10%; b:Dialister_propionicifaciens, 8%; b:Anaerococcus_obesiensis, 8%; b:Peptoniphilus_harei, 6%; b:Porphyromonas_bennonis, 5%
751330	751330	MALE	kidney stone	Positive		b:Enterococcus_faecalis, x 10â¶
751331	751331	FEMALE	kidney stone	Positive	b:Enterococcus_faecium, 25%; b:Veillonella_parvula, 23%; b:Enterobacter_ludwigii, 11%; b:Veillonella_dispar, 8%; b:Enterococcus_faecalis, 31%; f:Candida_albicans, 51%; f:Candida_glabrata, 48%	b:Prevotella_bivia, x 10âµ; b:Gardnerella_vaginalis, x 10âµ; b:Enterococcus_faecalis, x 10â·
751332	751332	FEMALE	kidney stone	Positive	b:Veillonella_parvula, 7%; b:Enterobacter_ludwigii, 6%; b:Veillonella_dispar, 2%; b:Streptococcus_varani, 2%; b:Corynebacterium_urealyticum, 2%; b:Enterococcus_faecium, 16%; b:Enterococcus_faecalis, 19%; b:Pseudomonas_aeruginosa, 36%
753419	753419	FEMALE	kidney stone	Positive	b:Enterococcus_faecium, 23%; b:Proteus_mirabilis, 3%; b:Enterococcus_faecalis, 3%; b:Ureaplasma_parvum, 68%; f:Candida_albicans, 56%; f:Candida_glabrata, 33%; f:Candida_auris, 10%
753420	753420	MALE	kidney stone	Positive	b:Proteus_mirabilis, 99%
753421	753421	MALE	kidney stone	Positive	b:Proteus_mirabilis, 21%; b:Corynebacterium_tuberculostearicum, 16%; b:Enterococcus_faecalis, 7%; b:Staphylococcus_epidermidis, 4%; b:Alcaligenes_faecalis, 3%; b:Staphylococcus_haemolyticus, 35%
755656	755656	FEMALE	kidney stone	Positive	b:Proteus_mirabilis, 61%; b:Corynebacterium_sp, 21%; b:Staphylococcus_simulans, 16%
755657	755657	FEMALE	transplant	Positive	b:Proteus_mirabilis, 28%; b:Corynebacterium_sp, 5%; b:Lactobacillus_iners, 52%
757303	757303	MALE	kidney stone	Positive	b:Staphylococcus_epidermidis, 29%; b:Pseudoglutamicibacter_cumminsii, 4%; b:Proteus_mirabilis, 64%
757304	757304	MALE	kidney stone	Positive	b:Staphylococcus_epidermidis, 10%; b:Streptococcus_agalactiae, 7%; b:Pseudoglutamicibacter_cumminsii, 4%; b:Enterococcus_faecalis, 3%; b:Proteus_mirabilis, 70%
758430	758430	FEMALE	kidney stone	Positive	b:Lactobacillus_jensenii, 99%

## Sheet: species table
	Actinomyces_ihuae	Aerococcus_urinae	Alcaligenes_faecalis	Anaerococcus_degeneri	Anaerococcus_lactolyticus	Anaerococcus_mediterraneensis	Anaerococcus_obesiensis	Anaerococcus_prevotii	Anaerococcus_tetradius	Bacteroides_fragilis	Campylobacter_ureolyticus	Citrobacter_amalonaticus	Citrobacter_farmeri	Corynebacterium_sp	Corynebacterium_tuberculostearicum	Corynebacterium_urealyticum	Cutibacterium_acnes	Dialister_propionicifaciens	Enterobacter_asburiae	Enterobacter_cloacae	Enterobacter_ludwigii	Enterococcus_avium	Enterococcus_faecalis	Enterococcus_faecium	Escherichia_coli	Fenollaria_massiliensis	Fenollaria_timonensis	Finegoldia_magna	Klebsiella_pneumoniae	Lacticaseibacillus_rhamnosus	Lactobacillus_crispatus	Lactobacillus_delbrueckii	Lactobacillus_iners	Lactobacillus_jensenii	Mobiluncus_curtisii	Mycoplasma_genitalium	Mycoplasma_hominis	Parvimonas_micra	Peptoniphilus_grossensis	Peptoniphilus_harei	Peptoniphilus_lacrimalis	Petrimonas_mucosa	Phocaeicola_dorei	Porphyromonas_bennonis	Prevotella_timonensis	Proteus_mirabilis	Pseudoglutamicibacter_cumminsii	Pseudomonas_aeruginosa	Rothia_mucilaginosa
739054	0	0	0	0	0	0	0	0	0	0	0	0	0	0	0	0	0	0	10	0	0	0	0	0	47	0	0	0	0	0	0	0	0	0	0	0	0	0	0	0	0	0	0	0	0	0	0	0	0
739055	0	0	0	0	0	0	0	0	0	0	0	2	0	0	0	0	0	0	0	0	0	7	73	0	0	0	0	0	0	9	0	0	0	0	0	0	0	0	0	0	0	0	0	0	0	7	0	0	0
739056	0	0	0	0	0	0	0	0	0	0	0	0	0	0	0	0	0	0	0	0	0	5	51	0	0	0	0	0	0	6	0	0	0	0	0	0	0	0	0	0	0	0	0	0	0	0	0	0	0
740633	0	0	0	0	0	0	0	0	0	0	0	0	0	0	0	0	18	0	0	0	0	0	0	0	0	0	0	0	0	0	0	0	0	0	0	0	0	0	0	0	0	0	0	0	0	0	0	0	0
740634	0	0	0	0	0	0	0	0	0	0	0	0	0	0	0	0	0	0	0	0	0	0	0	0	0	0	0	0	0	0	0	0	0	0	0	0	0	0	0	0	0	0	0	0	0	0	0	0	0
740635	0	0	0	0	0	0	0	0	0	0	0	0	0	0	0	0	0	0	0	0	0	0	0	0	0	0	0	0	0	24	0	54	0	0	0	0	0	0	0	0	0	0	0	0	0	0	0	0	0
740636	0	0	0	0	0	0	0	0	7	0	0	0	0	0	0	0	0	0	0	0	0	0	0	0	0	0	0	0	0	0	0	0	0	0	0	0	0	0	0	0	0	0	0	0	0	0	0	0	0
740637	0	0	0	0	0	0	0	0	0	0	0	0	0	0	0	0	0	0	0	0	0	0	0	0	0	0	0	0	0	0	0	0	0	0	0	0	0	0	0	0	0	0	0	0	0	0	0	0	0
740638	0	0	0	0	0	0	0	0	0	0	0	0	0	0	0	0	0	0	0	0	0	0	0	0	0	0	0	0	0	0	0	0	0	0	0	0	0	0	0	0	0	0	0	0	0	0	0	0	0
740639	0	0	0	0	0	0	0	0	0	0	0	0	0	0	0	0	0	0	0	0	0	0	0	0	0	0	0	0	0	0	0	0	0	0	0	0	0	0	0	0	0	0	0	0	0	0	0	0	0
740640	0	0	0	0	10	0	0	0	0	0	0	0	0	0	0	0	0	0	0	0	0	0	0	0	0	0	0	0	0	0	0	0	0	0	0	0	0	0	0	0	0	0	0	0	0	0	0	0	0
743092	0	0	0	0	0	0	0	0	0	0	0	0	0	0	0	0	0	0	0	0	0	0	9	0	77	0	0	0	0	0	0	0	0	0	0	0	0	0	0	0	0	0	13	0	0	0	0	0	0
743093	0	0	0	0	0	0	0	0	0	0	0	0	0	0	0	0	0	0	0	0	0	0	0	0	0	0	0	0	0	0	0	0	0	0	0	0	0	0	0	0	0	0	0	0	0	0	0	0	0
743094	0	0	0	0	0	0	0	0	0	0	0	0	0	0	0	0	0	0	0	0	0	0	0	0	0	0	0	0	0	0	0	0	0	0	0	0	0	0	0	0	0	0	0	0	0	0	0	0	0
743095	0	0	0	0	0	0	0	0	0	0	0	0	0	0	0	0	0	0	0	0	8	0	6	0	0	0	0	0	0	0	0	0	0	0	0	0	0	0	0	0	0	0	0	0	0	0	0	0	0
745221	0	0	0	0	0	0	0	0	0	23	0	12	16	0	0	0	0	0	0	0	0	0	0	0	0	0	0	0	0	0	0	0	0	0	0	0	0	2	0	0	0	0	0	0	5	0	0	5	0
745222	0	0	0	0	0	0	0	0	0	3	0	19	27	0	0	0	0	0	0	0	0	0	0	0	0	0	0	0	0	0	0	0	0	0	0	0	0	0	0	0	0	0	0	0	0	0	0	17	0
745223	0	0	0	0	0	0	0	0	0	0	0	0	0	0	0	0	0	0	0	8	9	0	0	0	79	0	0	0	0	0	0	0	0	0	0	0	0	0	0	0	0	0	0	0	0	0	0	0	2
745224	0	0	0	0	0	0	0	0	0	0	0	6	7	0	2	0	12	0	0	23	22	0	0	0	7	0	0	0	0	0	0	0	0	0	0	0	0	0	0	0	0	0	0	0	0	0	0	0	0
746426	0	0	0	0	0	0	0	0	0	0	0	0	0	0	0	0	0	0	0	0	0	0	99	0	0	0	0	0	0	0	0	0	0	0	0	0	0	0	0	0	0	0	0	0	0	0	0	0	0
746427	0	0	0	0	0	0	0	0	0	0	0	0	0	0	0	0	0	0	0	0	0	0	0	0	77	0	0	0	22	0	0	0	0	0	0	0	0	0	0	0	0	0	0	0	0	0	0	0	0
746428	0	0	0	0	0	0	0	0	0	0	0	0	0	0	0	0	0	0	0	0	0	0	0	0	0	0	0	0	6	0	0	0	0	0	0	0	17	0	0	0	0	0	0	0	0	0	0	0	0
746429	0	0	0	0	0	0	0	0	0	0	0	0	0	0	0	0	0	0	0	0	0	0	0	0	41	0	0	0	17	0	0	0	0	0	0	0	0	0	0	0	0	0	0	0	0	0	0	0	0
747402	0	0	0	0	0	0	0	0	0	0	0	0	0	0	0	0	0	0	0	0	0	0	0	0	0	0	0	0	0	0	0	0	0	0	0	0	0	0	0	0	0	0	0	0	0	0	0	98	0
747403	0	0	0	0	3	0	0	0	0	0	0	0	0	0	0	0	0	0	0	0	0	0	0	0	0	0	0	0	0	53	0	0	0	0	0	0	0	0	0	0	0	0	0	6	0	0	0	15	0
747404	0	0	0	0	0	2	0	0	0	0	0	0	0	0	0	0	0	0	0	0	0	0	90	0	0	0	0	0	0	0	0	0	0	0	0	0	0	0	0	0	0	0	0	0	0	0	0	3	0
747405	0	0	3	0	0	0	0	0	0	0	0	0	0	0	0	0	0	0	0	0	0	0	13	0	6	0	0	0	0	0	0	0	0	0	0	10	0	0	0	0	0	3	0	0	0	0	0	42	0
749329	0	0	4	0	0	0	0	0	0	0	0	0	0	0	0	0	0	0	0	0	0	0	10	0	0	0	0	0	4	0	0	0	0	0	0	0	0	0	0	0	0	11	0	0	0	0	0	30	0
749330	0	0	3	0	8	0	0	0	0	0	0	0	0	0	0	0	0	0	0	0	0	0	0	0	0	0	0	8	0	30	0	0	0	0	0	0	0	0	0	0	0	0	0	0	0	0	0	2	0
749331	7	0	14	2	4	0	3	0	0	0	10	0	0	0	0	0	0	0	0	0	0	0	2	0	0	5	0	0	0	0	0	0	0	0	0	0	0	0	3	0	2	0	0	0	6	0	0	3	0
751328	0	5	2	0	0	0	0	0	0	0	0	0	0	0	0	0	0	0	0	0	0	0	0	0	0	0	0	0	0	0	87	0	0	0	0	0	0	0	0	0	0	0	0	0	0	0	0	0	0
751329	0	0	0	0	0	0	8	4	0	0	0	0	0	0	4	0	0	8	0	0	0	0	0	0	0	10	12	10	0	0	0	0	0	0	4	0	0	0	0	6	0	0	0	5	10	0	0	0	0
751331	0	0	0	0	0	0	0	0	0	0	0	0	0	0	0	0	0	0	0	0	11	0	31	25	0	0	0	0	0	0	0	0	0	0	0	0	0	0	0	0	0	0	0	0	0	0	0	0	0
751332	0	0	0	0	0	0	0	0	0	0	0	0	0	0	0	2	0	0	0	0	6	0	19	16	0	0	0	0	0	0	0	0	0	0	0	0	0	0	0	0	0	0	0	0	0	0	0	36	0
753419	0	0	0	0	0	0	0	0	0	0	0	0	0	0	0	0	0	0	0	0	0	0	3	23	0	0	0	0	0	0	0	0	0	0	0	0	0	0	0	0	0	0	0	0	0	3	0	0	0
753420	0	0	0	0	0	0	0	0	0	0	0	0	0	0	0	0	0	0	0	0	0	0	0	0	0	0	0	0	0	0	0	0	0	0	0	0	0	0	0	0	0	0	0	0	0	99	0	0	0
753421	0	0	3	0	0	0	0	0	0	0	0	0	0	0	16	0	0	0	0	0	0	0	7	0	0	0	0	0	0	0	0	0	0	0	0	0	0	0	0	0	0	0	0	0	0	21	0	0	0
755656	0	0	0	0	0	0	0	0	0	0	0	0	0	21	0	0	0	0	0	0	0	0	0	0	0	0	0	0	0	0	0	0	0	0	0	0	0	0	0	0	0	0	0	0	0	61	0	0	0
755657	0	0	0	0	0	0	0	0	0	0	0	0	0	5	0	0	0	0	0	0	0	0	0	0	0	0	0	0	0	0	0	0	52	0	0	0	0	0	0	0	0	0	0	0	0	28	0	0	0
757303	0	0	0	0	0	0	0	0	0	0	0	0	0	0	0	0	0	0	0	0	0	0	0	0	0	0	0	0	0	0	0	0	0	0	0	0	0	0	0	0	0	0	0	0	0	64	4	0	0
757304	0	0	0	0	0	0	0	0	0	0	0	0	0	0	0	0	0	0	0	0	0	0	3	0	0	0	0	0	0	0	0	0	0	0	0	0	0	0	0	0	0	0	0	0	0	70	4	0	0
758430	0	0	0	0	0	0	0	0	0	0	0	0	0	0	0	0	0	0	0	0	0	0	0	0	0	0	0	0	0	0	0	0	0	99	0	0	0	0	0	0	0	0	0	0	0	0	0	0	0
[truncated: 19 more columns]
